# Supplementary material for: Pressure‐dependent adaptation strategies implied by the dissimilatory iron reducer Orenia metallireducens Z6
Source: mLife. 2026 Feb 19;5(1):122–5. doi: 10.1002/mlf2.70070 (PMC12948478; doi:10.1002/mlf2.70070)
Supplement: Supplementary file 2 — Supporting information. [file MLF2-5-122-s005.xlsx]

## Sheet: General adaptation genes
Table S4. General adaptation genes.
Gene ID	Gene name	Gene description	log2FC				p-value				Function
			10	20	30	40	10	20	30	40
U472_05210	gpx	glutathione peroxidase	-1.05375	1.76273	1.22071	1.66601	0.151249	0.00134199	2.955e-08	0.00454966	Antioxidant activity
U472_14245	sod	superoxide dismutase, Cu-Zn family	-2.02774	2.2943	1.5626	2.3494	0.0525302	0.00193222	8.79054e-08	4.05579e-06
U472_11160	dps	ferritin Dps family protein	-0.868222	-2.10561	-2.1582	-2.77712	0.139333	0.000663697	4.16367e-06	6.12254e-07
U472_05205	ohrR	MarR family transcriptional regulator, organic hydroperoxide resistance regulator	-1.96886	3.64544	3.00817	3.44402	0.030333	0.000453544	9.65319e-06	3.89783e-06
U472_07245	glnR	MerR family transcriptional regulator, glutamine synthetase repressor	-1.12079	3.27529	2.1807	2.65608	0.551164	6.69091e-06	5.20713e-05	0.000226506
U472_03755	grx	glutaredoxin	4.4064	6.32866	5.77219	6.20044	0.000124298	7.05137e-05	2.25459e-05	4.30256e-05
U472_12020	PRDX	peroxiredoxin	-0.898475	1.69096	0.810064	1.1843	0.187656	0.000640916	5.14761e-10	3.29201e-08
U472_01085	cysL	LysR family transcriptional regulator	1.14214	3.0128	2.57635	2.83022	0.0628361	0.000778191	4.41103e-05	1.72691e-06
U472_03030	zwf	glucose-6-phosphate 1-dehydrogenase	-0.884802	2.6761	2.09767	2.53948	0.170271	0.0124659	1.20304e-05	1.5662e-06	DNA/protein repair in antioxidant defenses
U472_06570	nfo	deoxyribonuclease IV	0.957137	2.64592	2.01845	2.41721	0.0508039	0.000650315	0.000133058	2.47389e-05
U472_09490	mutS	DNA mismatch repair protein MutS	0.0913377	1.97566	1.57467	1.46883	0.607176	3.50244e-06	7.47365e-08	5.91089e-09
U472_09495	mutL	DNA mismatch repair protein MutL	-0.390337	1.43113	0.73941	0.908268	0.653428	1.08969e-06	2.64684e-05	2.81772e-07
U472_03150	mutM, fpg	formamidopyrimidine-DNA glycosylase	0.344749	4.02466	3.24518	3.94619	0.509596	0.000205047	0.00161667	3.58917e-08
U472_13900	uvrC	excinuclease ABC subunit C	0.411015	1.00902	0.710862	0.823791	0.229286	6.61829e-06	0.000137231	7.79549e-08
U472_14020	uvrB	excinuclease ABC subunit B	-1.40886	1.86724	1.1083	1.8971	0.0183157	0.00015209	1.58244e-05	7.9417e-07
U472_00320	lexA	repressor LexA	1.2674	4.66248	4.12999	4.8295	0.00448194	0.00101437	2.0116e-05	4.76053e-08
U472_13405	clpX, CLPX	ATP-dependent Clp protease ATP-binding subunit ClpX	0.405556	-2.12531	-0.685377	-2.23509	0.214433	0.297191	0.000916136	2.36067e-06
U472_13410	clpP, CLPP	ATP-dependent Clp protease, protease subunit	-0.325545	-2.46323	-1.16209	-2.44019	0.735453	0.00686217	1.19593e-07	6.39045e-09
	recA	recombination protein RecA	-0.960083	-2.02156	-1.6817	-2.45778	0.0893283	0.000441177	1.78313e-05	3.21489e-06
U472_00675	recF	DNA replication and repair protein RecF	-1.48952	-1.9994	-1.66976	-2.18662	0.00497518	5.45958e-06	2.99176e-05	4.33546e-07
U472_02135	fur, zur, furB	Fur family transcriptional regulator, ferric uptake regulator	1.20106	3.98833	3.46335	3.58204	0.0586493	1.38853e-05	1.82545e-05	7.9035e-06	Ion regulation
U472_10920	mntP	manganese efflux pump family protein	-0.290776	2.61846	2.06583	2.19609	1	2.23747e-12	4.68852e-14	6.28677e-10
U472_12305	afuB, fbpB	iron ABC transporter permease	2.60098	6.49727	5.55288	6.57045	0.000378171	8.46856e-09	0.000606351	8.21186e-05
U472_12310	afuA, fbpA	Fe(3+) ABC transporter substrate-binding protein	-0.442778	2.69501	1.86988	2.64746	0.69257	0.000315712	3.7335e-05	0.00336728
U472_02665	ABC.FEV.P	iron ABC transporter	0.236447	1.72192	1.16772	1.57248	0.414624	1.83067e-05	1.52153e-06	4.44594e-08
U472_05255	FTR1	iron permease FTR1	0.616123	6.88584	5.94405	6.61551	0.780162	0.503902	7.28131e-06	0.000576895
U472_05260	p19, ftrA	iron transporter	4.34476	7.278	6.27693	7.42167	0.00017896	0.00206182	3.92328e-06	2.43577e-06
U472_01265	ABC-2.A	ABC transporter ATP-binding protein	0.638125	2.68349	2.14216	2.53938	0.117753	0.000179539	2.81751e-07	8.67945e-10
U472_04980	ABC.CD.A	ABC transporter	0.616089	4.92201	3.98599	4.75023	0.397385	0.00116376	0.000293426	0.00233828
U472_04985	ABC.CD.P	ABC transporter permease	0.0103813	3.98162	3.06936	4.04285	0.79396	2.95621e-05	0.000301753	4.29393e-07
U472_05270	ABC.CD.P	ABC transporter permease	1.24793	8.37799	7.49033	8.2159	0.143505	2.44924e-05	1.26853e-06	2.16697e-09
											Compatible solutes
U472_05020	proW	glycine betaine/proline transport system permease protein	-0.12089	3.5481	2.59919	3.48017	1	0.00597703	0.0052707	3.58491e-06
U472_05025	proX	glycine betaine/proline transport system substrate-binding protein	-1.26532	2.42001	1.61768	2.21032	0.0685801	0.0947636	0.303607	0.000791812
U472_01930	putP	sodium/proline symporter	0.663405	2.46633	1.71487	2.39218	0.103668	1.16223e-05	0.00253289	4.41508e-08
U472_06885	argB	acetylglutamate kinase	0.879105	4.09611	3.2221	4.09913	0.173583	0.000248754	7.90315e-05	1.1097e-05
U472_00520	gltB/gltD	glutamate synthase	0.516517	7.27308	6.44366	7.64638	0.470405	1.46177e-06	3.37622e-08	9.44523e-09
U472_13565	murl	glutamate racemase	1.13542	4.20349	3.53062	4.31548	0.0467076	1.64482e-08	8.19819e-10	2.61926e-10
U472_04345	K07058	membrane protein	0.139669	2.42095	1.97566	2.35922	0.567313	1.26384e-06	2.54141e-08	1.94987e-07	Membrane lipids
U472_14870	lpxJ	Kdo2-lipid IVA 3' secondary acyltransferase	-0.0277202	5.05404	4.26585	4.99211	0.904476	5.83448e-06	5.22464e-08	2.09276e-10
U472_13365	fumABC	fumarate hydratase	2.21971	7.44222	6.4157	7.36166	0.512195	0.000678059	0.000200757	6.83813e-07
U472_12345	tesB	acyl-CoA thioesterase	-3.29101	2.60379	1.82782	2.49431	0.0384939	0.0029632	0.473814	0.00158206
U472_08505	fadR	fatty acid biosynthesis transcriptional regulator	-0.513203	2.09712	1.45589	1.85217	0.578761	0.000206332	2.09318e-08	7.87529e-07
U472_11930	degV	fatty acid-binding protein DegV	-0.971451	-2.26785	-1.44484	-3.09677	0.086297	0.230557	2.00344e-05	5.3736e-05
U472_09115	exbB	biopolymer transport protein ExbB	-0.744939	-1.01799	-1.40161	-1.43867	0.220257	9.40054e-05	9.30738e-09	5.66188e-06	EPS
U472_09120	exbD	biopolymer transport protein ExbD	-0.459402	-3.05302	-2.53513	-3.61022	0.536034	7.08734e-06	3.49895e-10	4.16363e-09
U472_09125	tonB	periplasmic protein TonB	-1.72616	-1.18492	-1.79315	-1.68088	0.00104768	3.38505e-05	1.15028e-06	5.6045e-12
U472_14975	tamB	translocation and assembly module TamB	0.0185269	1.63436	1.01098	1.62907	0.694563	2.12315e-05	4.71541e-05	1.71535e-08
