# Supplementary material for: Pressure‐dependent adaptation strategies implied by the dissimilatory iron reducer Orenia metallireducens Z6
Source: mLife. 2026 Feb 19;5(1):122–5. doi: 10.1002/mlf2.70070 (PMC12948478; doi:10.1002/mlf2.70070)
Supplement: Supplementary file 3 — Supporting information. [file MLF2-5-122-s004.xlsx]

## Sheet: Conditional adaptation genes
Table S5. Conditional adaptation genes.
Gene ID	Gene name	Gene description	log2FC				p-value				Function
			10	20	30	40	10	20	30	40
U472_00410	hicB	type II toxin-antitoxin system HicB family antitoxin	2.74766	0.704911	0.722357	0.485461	0.456856	0.0449797	0.00482111	1.24928e-08	Antibioxin
U472_00405	hicA	toxin HicA	1.38288	0.378379	0.0918448	0.849267	0.392869	0.01768	0.198721	1.33952e-06
U472_07710	cheY	two-component system, chemotaxis family, response regulator CheY	1.75682	1.27239	1.63165	1.30734	0.268293	1.2675e-05	0.000158236	2.04677e-05	Cell motility
U472_05280	fusA/typA	GTPase	0.92448	8.35378	7.4085	8.11875	0.428824	5.95308e-06	1.83093e-06	4.27712e-09
U472_10165	mcp	chemotaxis protein	2.66903	8.02185	7.09304	7.42128	0.0434865	2.96644e-05	4.40405e-05	1.13304e-05
U472_10120	hk	histidine kinase	2.04369	7.4496	6.67445	7.06584	0.251204	0.000264358	1.215e-06	2.60762e-07
U472_07850	mcp	chemotaxis protein	3.18872	7.29152	6.44102	6.82695	0.764409	0.000340513	1.76085e-06	1.07109e-06
U472_07660	comAEF	competence protein	0	8.05593	7.27321	7.69624					competence
U472_11725	rpoS/oxyR	stress responsive protein	3.19304	5.4863	4.95494	5.03045	0.146301	4.13407e-06	5.5534e-06	1.67446e-05	Stress Responsive
U472_10735	tetR/acrR	TetR/AcrR family transcriptional regulator	-2.06178	5.02807	4.18862	3.99406	7.31957e-08	9.05445e-05	0.000451536	1.61999e-05
U472_08095	celB/ chbC	PTS lactose/cellobiose family IIC subunit	2.0527	2.46183	3.81839	2.70005	0.233879	0.000963472	6.92409e-06	1.35763e-06	PTS
U472_04285	manX,mnsA	PTS mannitol transporter subunit IIA	-3.71798	5.11458	4.47661	4.87987	0.150779	5.79966e-06	0.000194052	5.79156e-07
U472_13690	ulaB, sgaB	PTS ascorbate transporter subunit IIB	4.89995	9.42095	8.54286	9.64997	0.156929	0.000138214	0.000211119	3.30953e-07
U472_05095	dhaM	PTS mannose transporter subunit IID	-0.283722	6.16849	5.34056	6.65708	0.932387	0.00010013	2.62381e-05	4.34244e-10
U472_13700	ulaB, sgaB	PTS ascorbate transporter subunit IIB	1.18654	6.07226	5.17256	6.21664	0.0291101	5.63038e-05	7.28466e-08	1.81442e-06
U472_14370	fruAb	fructose PTS system EIIB component [EC:2.7.1.202]	0.392948	2.23764	1.43049	2.26964	0	3.9548e-06	0.000392433	1.55691e-05
U472_14360	fruAb	fructose PTS system EIIB component [EC:2.7.1.202]	0.343476	1.67355	0.588967	1.70539	0	7.59584e-05	3.78344e-05	1.13638e-07
U472_01290	cspA	cold-shock protein	0.10011	3.42614	2.82114	3.5032	0.979069	0.000856482	5.71351e-06	2.65837e-09	cold-shock
