# Supplementary material for: Pressure‐dependent adaptation strategies implied by the dissimilatory iron reducer Orenia metallireducens Z6
Source: mLife. 2026 Feb 19;5(1):122–5. doi: 10.1002/mlf2.70070 (PMC12948478; doi:10.1002/mlf2.70070)
Supplement: Supplementary file 4 — Supporting information. [file MLF2-5-122-s002.xlsx]

## Sheet: Sheet1
Table S6. Transcriptomic analysis of flagellar genes.
ID	function	Log2FC					p_value
		40 MPa	30 MPa	20 MPa	10 MPa		40 MPa	30 MPa	20 MPa	10 MPa
U472_06345	flagellar motor switch phosphatase FliY	-2.0017	-1.03398	-1.65364	-0.925087		2.14856e-08	0.0010545	3.61255e-05	0.025132
U472_03545	flagellin	-2.05172	-1.07949	-2.21414	-0.0986973		5.12384e-09	8.44077e-06	0.000301324	0.0384939
U472_06365	flagellar biosynthetic protein FliR	-0.740103	0.0198526	-0.935309	0.751212		1.42733e-05	0.301099	0.0019196	0.394981
U472_15005	flagellar basal body rod protein FlgG	-2.46281	-1.45466	-2.42847	-0.433522		6.53251e-09	7.71322e-05	1.10942e-05	0
U472_06260	flagellar basal body rod protein FlgC	-1.15955	-0.429194	-0.824937	-0.552445		1.45098e-08	0.0321364	0.00155119	0.367356
U472_06270	flagellar M-ring protein FliF	-1.49314	-1.00042	-1.109	-1.22703		1.65371e-09	0.00010817	0.000147827	4.35032e-05
U472_03580	flagellar biosynthesis anti-sigma factor FlgM	0.209217	-0.234749	0.139007	-1.68997		0.0121662	0.0029225	0.090564	0.453003
U472_06330	flagellar motor protein MotB	-0.0543921	-0.254801	0.292934	-0.0964101		0.00556927	0.00341723	0.00188189	0.786871
U472_06370	flagellar biosynthesis protein FlhB	0.305148	0.912403	0.654685	0.484737		0.000526235	1.07141e-05	0.00594359	0.102034
U472_06285	flagellar protein export ATPase FliI	1.13466	0.786809	1.42784	-0.911282		2.39841e-06	5.65331e-05	6.00031e-06	0.0243739
U472_06320	flagellar protein FlbD	-2.12286	-1.22931	-1.85291	0.00634375		1.29811e-07	4.15101e-05	6.32366e-05	0.0391939
U472_14990	flagellar biosynthesis protein FlgA	-1.50251	-1.02795	-1.33934	0.0715659		3.67473e-08	1.53097e-06	4.68885e-06	0
U472_06265	flagellar hook-basal body complex protein FliE	-2.64079	-1.1575	-2.23041	-1.11085		1.86688e-10	0.000345337	2.9759e-05	0.592977
U472_03380	flagellar export chaperone FliS	0.974243	0.396841	1.12354	0.0799116		0.000270845	0.000299722	1.02446e-05	0.42638
U472_06290	flagellar export protein FliJ	-0.132081	-0.236093	0.283527	-2.33735		0.0785549	0.000292508	0.0235985	0.143505
U472_15010	flagellar biosynthesis protein FlgF	-0.961669	-1.27709	-0.991304	-0.850288		6.57868e-06	4.52123e-06	9.57579e-07	0
U472_03585	flagellar protein	0.687932	0.0306153	0.610381	-0.886017		0.000343075	0.491849	0.00449695	0.00625551
U472_06335	flagellar basal body-associated protein FliL	0.035049	-0.149133	0.0960017	-0.0440637		0.4083	0.00244953	0.0439301	0.146299
U472_01580	flagellar biosynthesis protein FlhB	-2.13984	-0.0256431	-1.25528	0.940919		1.57376e-07	0.201499	0.0132646	0.00792108
U472_14995	flagellar biosynthesis protein FlgH	-1.63331	-1.43663	-1.60742	-0.70036		5.46485e-08	3.31528e-09	2.22804e-06	0
U472_06380	flagellar biosynthesis protein FlhF	-0.252475	-0.51014	0.0293642	-1.17771		1.08813e-06	4.78936e-07	0.475726	0.838428
U472_06255	flagellar basal-body rod protein FlgB	-1.7977	-0.203175	-0.91639	-1.88049		1.65492e-08	0.230126	0.00250184	0.145214
U472_15000	flagella basal body P-ring formation protein FlgA	-1.69893	-0.893356	-1.70178	-0.093017		5.66304e-09	1.52419e-05	1.05847e-05	0
U472_06355	flagellar biosynthetic protein FliP	-1.34019	0.102528	-1.21143	0.41247		4.59279e-06	0.292436	0.00287752	0.789928
U472_06275	flagellar motor switch protein FliG	-1.59158	-1.28331	-1.24997	-0.656934		5.61678e-08	2.98337e-06	9.27597e-07	0.663428
U472_06310	flagellar protein	-2.93453	-2.32373	-2.47306	-1.51179		3.2755e-09	1.83901e-09	7.54551e-07	0.00662134
U472_06375	flagellar biosynthesis protein FlhA	-1.56877	-1.12052	-1.14724	-1.13334		2.88548e-09	2.70005e-11	7.42111e-05	0.0384939
U472_06325	flagellar motor protein MotP	-0.405203	-0.357097	-0.0422817	-0.770019		9.94298e-05	0.00257423	0.0690512	0.367065
U472_06315	flagellar biosynthesis protein FlgF	-2.6464	-1.66062	-2.31039	-1.03689		1.3425e-09	6.81941e-08	3.07567e-06	0.367187
U472_03570	flagellar hook-associated protein FlgK	0.394592	-0.189626	0.414537	-1.01233		1.21865e-05	0.00308851	0.00302354	0.0344306
U472_06340	flagellar motor switch protein FliM	-1.53913	-0.51069	-1.07425	-0.153541		5.15521e-07	4.60924e-05	8.15688e-05	0.100868
