# Supplementary material for: Pressure‐dependent adaptation strategies implied by the dissimilatory iron reducer Orenia metallireducens Z6
Source: mLife. 2026 Feb 19;5(1):122–5. doi: 10.1002/mlf2.70070 (PMC12948478; doi:10.1002/mlf2.70070)
Supplement: Supplementary file 5 — Supporting information. [file MLF2-5-122-s003.xlsx]

## Sheet: Sheet1
Table S7. The metagenome and isolated single bacteria of the Orenia species.
Metagenome	Latitude	Longitude	Group	Depth	Type
SRR23862445	-23.5072	15.0712	salt pans	5-8cm	Sediment and microbial mat samples
SRR23862440	-23.5071	15.0718	salt pans	5-8cm	Sediment and microbial mat samples
SRR23862437	-22.4833	14.5726	salt pans	5-8cm	Sediment and microbial mat samples
SRR6056297	37.4961	-122.133	salt pans	20-30 cm	soil
SRR5209942	37.4968	-122.133	salt pans	20-30 cm	soil
SRR5468416	37.4971	-122.133	salt pans	20-30 cm	soil
SRR30905130	-26.44	153.06	coastal wetland	30-40 cm	Sediment
SRR12354355	20.7452	58.6625	coastal wetland	30-40 cm	Sediment
SRR12689833	20.7452	58.6625	coastal wetland	30-40 cm	Sediment
SRR12689912	20.7452	58.6625	coastal wetland	30-40 cm	Sediment
SRR12689915	20.7452	58.6625	coastal wetland	30-40 cm	Sediment
SRR11713590	27.8977	-97.0387	coastal wetland	30-40 cm	Sediment
SRR11696248	27.8985	-97.0386	coastal wetland	30-40 cm	Sediment
SRR6942505	41.2451	-76.9856	freshwater metagenome	2 m	headwater streams
SRR7974114	41.2451	-76.9856	freshwater metagenome	2m	headwater streams
ERR1878606	-23.1385	-68.2472	hypersaline lake metagenome	3-10 cm	Brava and Tebenquiche lakes
ERR2437276	-23.1385	-68.2472	hypersaline lake metagenome	3-10 cm	Brava and Tebenquiche lakes
ERR2437277	-23.1385	-68.2472	hypersaline lake metagenome	3-10 cm	Brava and Tebenquiche lakes
SRR17165154	-9.44458	46.4519	hypersaline lake metagenome	0-40 cm
SRR17165155	-9.44458	46.4519	hypersaline lake metagenome	0-40 cm
SRR17165156	-9.44458	46.4519	hypersaline lake metagenome	0-40 cm
SRR17165157	-9.44458	46.4519	hypersaline lake metagenome	0-40 cm
SRR17165158	-9.44458	46.4519	hypersaline lake metagenome	0-40 cm
SRR17165166	-9.42979	46.4952	hypersaline lake metagenome	0-40 cm
SRR17165168	-9.42979	46.4952	hypersaline lake metagenome	0-40 cm
SRR17165173	-9.42979	46.4952	hypersaline lake metagenome	0-40 cm
SRR17165176	-9.42979	46.4952	hypersaline lake metagenome	0-40 cm
SRR17165177	-9.42979	46.4952	hypersaline lake metagenome	0-40 cm
SRR17165178	-9.42979	46.4952	hypersaline lake metagenome	0-40 cm
SRR17165179	-9.42979	46.4952	hypersaline lake metagenome	0-40 cm
SRR17165180	-9.42979	46.4952	hypersaline lake metagenome	0-40 cm
SRR17165183	-9.42979	46.4952	hypersaline lake metagenome	0-40 cm
SRR20069372	-4.7939	34.7435	hypersaline lake metagenome	0-40 cm
ERR12711790	23.1914	65.1625	hypersaline lake metagenome	20 cm	Surface water
ERR12711791	23.1914	65.1625	hypersaline lake metagenome	20 cm	Surface water
ERR12711793	23.1914	65.1625	hypersaline lake metagenome	20 cm	Surface water
ERR12711795	23.1914	65.1625	hypersaline lake metagenome	20 cm	Surface water
ERR12711796	23.1914	65.1625	hypersaline lake metagenome	20 cm	Surface water
ERR12711798	23.1914	65.1625	hypersaline lake metagenome	20 cm	Surface water
ERR12711809	23.1914	65.1625	hypersaline lake metagenome	20 cm	Surface water
SRR9853642	28.6819	48.3737	hypersaline lake metagenome	20 cm	Surface water
SRR25621638	29.4219	34.8295	hypersaline lake metagenome	20 cm	Surface water
SRR25621646	29.4219	34.8295	hypersaline lake metagenome	20 cm	Surface water
SRR25621647	29.4219	34.8295	hypersaline lake metagenome	20 cm	Surface water
SRR25621639	29.422	34.8296	hypersaline lake metagenome	20 cm	Surface water
SRR25621640	29.422	34.8296	hypersaline lake metagenome	20 cm	Surface water
SRR25621641	29.422	34.8296	hypersaline lake metagenome	20 cm	Surface water
SRR24908281	31.59	86.81	hypersaline lake metagenome	30 cm	pelagic water
SRR24908162	32.02	82.03	hypersaline lake metagenome	31 cm	pelagic water
SRR24908157	33.33	84.22	hypersaline lake metagenome	32 cm	pelagic water
SRR24908159	33.33	84.22	hypersaline lake metagenome	33 cm	pelagic water
SRR24908322	33.33	84.22	hypersaline lake metagenome	34 cm	pelagic water
SRR6963312	33.4166	-115.917	hypersaline lake metagenome	1m	sediment
SRR6963352	33.4166	-115.917	hypersaline lake metagenome	2m
ERR6290772	35.8194	27.2098	hypersaline lake metagenome	1-3m	sediment
ERR6290773	35.8194	27.2098	hypersaline lake metagenome	1-3m	sediment
ERR6290778	35.8194	27.2098	hypersaline lake metagenome	1-3m	sediment
ERR6290779	35.8194	27.2098	hypersaline lake metagenome	1-3m	sediment
SRR29699987	37.297	95.258	hypersaline lake metagenome	0-5 cm	sediment
SRR29699997	37.314	95.268	hypersaline lake metagenome	0-5 cm	sediment
SRR9330139	39.1833	109.004	hypersaline lake metagenome	40-50cm	22% salinity sediment
SRR9330142	39.2039	109.002	hypersaline lake metagenome	40-50cm	26% salinity sediment
SRR9330141	39.2056	109.004	hypersaline lake metagenome	40-50cm	27% salinity sediment
SRR27869039	39.3864	26.8355	hypersaline lake metagenome	Na
SRR9330146	39.4214	108.681	hypersaline lake metagenome	40-50cm	27% salinity sediment
SRR30010524	40.95	108.95	hypersaline lake metagenome	20 cm	soil
SRR18572991	43.3806	91.5881	hypersaline lake metagenome	14 cm	water
SRR3306837	51.39	79.48	hypersaline lake metagenome	2 cm
SRR7083929	52.11	79.17	hypersaline lake metagenome	2 cm	lake top sediment
SRR6201607	17.9511	-67.1932	marine metagenome	0-678 m	mbsf
SRR29408777	39.42	119.26	marine metagenome	Na
SRR29408804	39.42	119.26	marine metagenome	Na
SRR14699970	9.9	138.51	seawater metagenome	4000-6500 m
SRR12611921	35.784	-98.26	Deep subsurface metagenome	2440-3350 m
SRR5852465	39.6017	-79.9761	Deep subsurface metagenome	2133 m
SRR5852467	39.6017	-79.9761	Deep subsurface metagenome	2133 m
SRR8439008	39.6017	-79.9761	Deep subsurface metagenome	2133 m
SRR8439010	39.6017	-79.9761	Deep subsurface metagenome	2133 m
SRR5852463	39.6018	-79.9761	Deep subsurface metagenome	2133 m
SRR5852466	39.6018	-79.9761	Deep subsurface metagenome	2133 m
SRR5852469	39.6018	-79.9761	Deep subsurface metagenome	2133 m
SRR5852472	39.6018	-79.9761	Deep subsurface metagenome	2133 m
SRR5818261	39.849	-81.036	Deep subsurface metagenome	2133 m
Pure cultures of the genus Orenia	Latitude	Longitude	Group	Depth	Type
JQ690693.1	-0.458398	11.8818	Deep subsurface	1153–1554 m	Orenia marismortui 1D4
NR_026259.1	31.5438	35.4778	coastal wetland	0-10cm	Orenia marismortui strain DSM 5156
NR_126299.1	53.2437	79.0901	hypersaline lake	0-10 cm	Orenia chitinitropha strain HCh-An1
MT796056.1	45.4261	35.1803	hypersaline lake	0-10 cm	Orenia sivashensis strain DSM _12596
NR_026504.1	43.4116	4.73243	salt pans	0-10 cm	Orenia salinaria strain SG3902
NR_152057	47.6602	-121.536	Deep subsurface	2020 m	Orenia metallireducens strain Z6
